# Supplementary material for: Identification and Functional Analysis of MicroRNAs and Their Targets in Platanus acerifolia under Lead (Pb) Stress
Source: Int J Mol Sci. 2015 Mar 30;16(4):7098–111. doi: 10.3390/ijms16047098 (PMC4425006; doi:10.3390/ijms16047098)
Supplement: Supplementary file 1 [file ijms-16-07098-s001.zip]

Archive with 2 entries (2 files):
- ijms-79800-Supplementary Information-Tables.xlsx
- ijms-79800-Supplementary Information-Figures.pdf
